# Supplementary material for: Quantitative Analysis of Food and Feed Samples with Droplet Digital PCR
Source: PLoS One. 2013 May 2;8(5):e62583. doi: 10.1371/journal.pone.0062583 (PMC3642186; doi:10.1371/journal.pone.0062583)
Supplement: Table S5 — Results from the dilution series used for the dynamic range, the aLOD and aLOQ determination, and the overall repeatability. (XLS) [file pone.0062583.s006.xls]

## Sheet: S-5
Table S-5: Results from the dilution series used for the dynamic range, the aLOD and aLOQ determination, and the overall repeatability
qPCR results and comparison with ddPCR	sample (dilution factor)	average hmg copy nb (qPCR)/dilution	ratio hmg copy nb (qPCR vs ddPCR)/dilution	average ratio hmg copy nb (qPCR vs ddPCR)	bias hmg copy nb (qPCR vs ddPCR)/dilution (%)	average MON810 copy nb (qPCR)/dilution	ratio MON810 copy nb (qPCR vs ddPCR)/dilution	average ratio MON810 copy nb (qPCR vs ddPCR)	bias MON810 copy nb (qPCR vs ddPCR)/dilution (%)
	3	87400	1.3492	1.25498	34.9199	3198.84	1.35674	1.32284	35.6742
	4	65550	1.2833	cv ratio hmg copy nb (qPCR vs ddPCR)	28.3295	2399.13	1.31548	cv ratio MON810 copy nb (qPCR vs ddPCR)	31.5477
	16	16387.5	1.1931	8.10021	19.3105	599.783	1.21044	5.86425	21.0439
	81	3237.04	1.22581		22.5812	118.476	1.22219		22.2193
	243	1079.01	1.42315		42.3153	39.4919	1.38763		38.7628
	729	359.671	1.37209		37.2088	13.164	1.40004		40.0036
	2187	119.89	1.25148		25.1478	4.38798	1.36737		36.7371
	4374	59.9451	1.18442		18.4416	2.19399	1.34294		34.294
	6561	39.9634	1.05396		5.39638	1.46266	1.06901		6.90104
	19683	13.3211	1.25305		25.3046	0.487554	0.686694		-31.3306
	59049	4.44038	1.21521		21.5211	0.162518	1.78442		78.4419
	177147	1.48013	1.30664		30.6645	0.0541726	0		-100
	1594323	0.164459	1.84363		84.3626	0.00601918	0		-100
	15943230	0.0164459	0		-100	0.000601918	0		-100
	NTC	0	0		0	0	0		0
hmg copy numbers (ddPCR)	sample (dilution factor)	average hmg copy nb (ddPCR)/dilution	cv hmg copy nb (ddPCR)/dilution	average hmg copy nb in stock solution/dilution	Average accepted droplets /dilution	Average accepted droplets (whole experiment)	Average positive droplets/dilution	% positive droplets per dilution	Average target/droplet per dilution
	3	117920	1.38102	353760	14505.2	13605.7	14437.2	99.5314	5.92377
	4	84120	3.51685	336480	12871.2	stdev accepted droplets (whole experiment)	12589.6	97.808	4.30008
	16	19552	1.27064	312832	12773	931.182	7525.2	58.9142	1.65934
	81	3968	3.62763	321408	13383.8	cv accepted droplets (whole experiements)	2209	16.5126	1.20206
	243	1535.6	2.77572	373151	13474	6.84407	909.6	6.75066	1.13735
	729	493.5	5.20445	359762	13177		293.25	2.22218	1.10876
	2187	150.04	11.4874	328137	13729.6		93.4	0.680527	1.10278
	4374	71	17.7353	310554	14167.4		45.6	0.322474	1.10294
	6561	42.12	15.8683	276349	14251.6		27.6	0.191527	1.08746
	19683	16.692	24.7614	328549	13427.2		10.2	0.0758887	1.09866
	59049	5.396	13.9704	318628	13852.4		3.4	0.0245478	1.09923	LOQ and LOD hmg
	177147	1.934	69.0246	342602	13426.2		1.2	0.00880671	1.08193
	1594323	0.3032	223.607	483399	12604.8		0.2	0.00138017	0.955444
	15943230	0	0	0	13175.8		0	0	0
	NTC	0	0	0	14025.8		0	0	0
MON810 copy numbers (ddPCR)	sample (dilution factor)	average MON810 copy nb (ddPCR)/dilution	cv MON810 copy nb (ddPCR)/dilution	average MON810 copy nb in stock solution/dilution	Average positive droplets/dilution			% positive droplets per dilution	Average target/droplet per dilution
	3	4340	1.81429	13020	2599.2			17.9141	1.211
	4	3156	2.12081	12624	1722.8			13.3772	1.17894
	16	726	4.75955	11616	415			3.24824	1.11725
	81	144.8	8.32347	11728.8	88			0.656349	1.10112
	243	54.8	16.5305	13316.4	33.6			0.248984	1.09877
	729	18.43	19.7123	13435.5	11			0.0838014	1.10387	LOQ MON810
	2187	6	43.741	13122	3.8			0.0273121	1.08392	LOD MON810
	4374	2.9464	94.4471	12887.6	1.8			0.013401	1.15952
	6561	1.5636	74.7608	10258.8	1			0.00710503	1.11419
	19683	0.3348	223.607	6589.87	0.2			0.00152369	1.12386
	59049	0.29	223.607	17124.2	0.2			0.00131935	1.0043
	177147	0	0	0	0			0	0
	1594323	0	0	0	0			0	0
	15943230	0	0	0	0			0	0
	NTC	0	0	0	0			0	0
MON810 % (ddPCR)	sample (dilution factor)	Average %MON810 (ddPCR)/dilution over 5 replicates	RSDr (cv %MON810)/dilution over 5 replicates	Average RSDr (Cv %Mon810) on dynamic range	bias MON810% ddPCR with target (3.85%, certified)	Average %MON810 (ddPCR) on dynamic range	Average bias %MON810 (ddPCR) with target (3.85%) on dynamic range	Average %MON810 measured by qPCR	Bias %MON810 (qPCR) with target (3.85%)
	3	3.68089	2.07987	8.16502	-4.39241	3.69162	-4.1137	3.66	-4.93506
	4	3.75377	2.33669		-2.49937
	16	3.71244	4.07196		-3.57286
	81	3.65169	8.5255		-5.15088
	243	3.62377	13.5797		-5.87607
	729	3.72716	18.3964		-3.19062					LOQ duplex
	2187	4.01672	42.539		4.33038					LOD duplex
	4374	4.87158	69.8673		26.5345
	6561	4.77555	61.6536		24.0404
	19683	0	0		-100
	59049	0	0		-100
	177147	0	0		-100
	1594323	0	0		-100
	15943230	0	0		-100
	NTC	0	0		-100
Limits of detection (LOD) and quantification (LOQ) are indicated by bold frames.
qPCR measurements were performed in duplicate for each dilution (including NTCs).
ddPCR measurements were performed in five replicates for each dilution (including NTCs).
Headers definitions:
qPCR results and comparison with ddPCR
	average hmg copy nb (qPCR)/dilution: average hmg copy numbers measured by qPCR in each dilution
	ratio hmg copy nb (qPCR vs ddPCR)/dilution: ratio of the hmg copy numbers measured by qPCR and by ddPCR in each dilution
	bias hmg copy nb (qPCR vs ddPCR)/dilution (%): bias of the hmg copy numbers measured ddPCR in comparison with the value obtained by qPCR, in each dilution
	average MON810 copy nb (qPCR)/dilution: average MON810 copy numbers measured by qPCR in each dilution
	ratio MON810 copy nb (qPCR vs ddPCR)/dilution: ratio of the MON810 copy numbers measured by qPCR and by ddPCR in each dilution
	bias MON810 copy nb (qPCR vs ddPCR)/dilution (%): bias of the MON810 copy numbers measured ddPCR in comparison with the value obtained by qPCR, in each dilution
hmg copy numbers (ddPCR)
MON810 copy numbers (ddPCR)
	average hmg or MON810 copy nb (ddPCR)/dilution: average target copy number measured by ddPCR in each dilution
	cv hmg or MON810 copy nb (ddPCR)/dilution: coeeficient of variation of the target copy number measured by ddPCR in each dilution
	average hmg or MON810 copy nb in stock solution/dilution: average of the recalculated target copy number in the sock (non-diluted) DNA solution based on the ddPCR values in each dilution and the dilution factor
	Average target/droplet per dilution: average copy number of target per analysed droplet.
MON810 % (ddPCR)
	Average %MON810 (ddPCR)/dilution over 5 replicates: average MON810 content for each dilution, measured by ddPCR over five replicates. Expressed as the percentage of MON810/hmg copy number ratio.
	RSDr (cv %MON810)/dilution over 5 replicates: variability of the average MON810 content for each dilution
	Average RSDr (Cv %Mon810) on dynamic range: variablity of the MON810 content over the dynamic range (as defined in the core text of the manuscript).
	bias MON810% ddPCR with target (3.85%, certified): bias of the MON810 content measured by ddPCR for each dilution with the target value (3.85%)
	Average %MON810 (ddPCR) on dynamic range: average MON810 content measured by ddPCR through the whole dynamic range
	Average bias %MON810 (ddPCR) with target (3.85%) on dynamic range: bias of the MON810 content measured by ddPCR with the target value (3.85%) through the whole dynamic range
	Average %MON810 measured by qPCR: average MON810 content obtained by the benchmark approach (qPCR)
	Bias %MON810 (qPCR) with target (3.85%): bias of the MON810 content measured by qPCR with the target value (3.85%)
