# Supplementary material for: Quantitative Analysis of Food and Feed Samples with Droplet Digital PCR
Source: PLoS One. 2013 May 2;8(5):e62583. doi: 10.1371/journal.pone.0062583 (PMC3642186; doi:10.1371/journal.pone.0062583)
Supplement: Table S6 — Inter- and intra-cartridge repeatability. (XLS) [file pone.0062583.s007.xls]

## Sheet: S-6
Table S-6: Inter- and intra-cartridge repeatability
	cartridge 1	cartridge 2	cartridge 3	cartridge 4	cartridge 5	Repeatability series
average hmg cp nb in this cartridge	46457.1	46057.1	46485.7	47285.7	47085.7	46674.3
Stdev hmg cp nb in this cartridge	797.615	780.72	728.991	999.047	630.948	875.934
cv hmg cp nb in this cartridge	1.71688	1.69511	1.56821	2.11279	1.34	1.8767
Highest hmg cp nb	47600	47600	47400	48600	47800	48600
Lowest hmg cp nb	45200	45400	45600	45800	46000	45200
	cartridge 1	cartridge 2	cartridge 3	cartridge 4	cartridge 5	Repeatability series
average MON810 cp nb in this cartridge	314	310.857	327.143	343.714	340.571	327.257
Stdev MON810 cp nb in this cartridge	25.8715	24.4638	13.6067	21.861	24.4871	25.1072
cv MON810 cp nb in this cartridge	8.23932	7.86978	4.15926	6.36023	7.19001	7.67202
Highest MON810 cp nb	350	346	344	372	374	374
Lowest MON810 cp nb	278	276	308	306	318	276
	cartridge 1	cartridge 2	cartridge 3	cartridge 4	cartridge 5	Repeatability series	Bias %Mon810 measured by ddPCR with target (0.77%, certified) in this repeatability study
average %Mon810 in this cartridge	0.675821	0.674949	0.703841	0.727718	0.723027	0.701071	-8.95177
Stdev%Mon810 in this cartridge	0.0537542	0.0521914	0.0298893	0.0578363	0.0460365	0.0512966	Bias %Mon810 qPCR value (0.58%) with target (0.77%)
cv %Mon810 in this cartridge	7.95391	7.73264	4.24659	7.94763	6.36719	7.31688	-24.6753
Highest %Mon810	0.744681	0.758772	0.754386	0.812227	0.782427	0.812227
Lowest %Mon810	0.606987	0.597403	0.65812	0.642857	0.668067	0.597403
Seven replicates and one non template control (NTC) were applied per cartridge. All NTCs were found negative
Five cartridges (noted 1 to 5) were used.
Repeatability series: this is the aggregate of the five cartridges.
Two types of bias are indicated:
1) the bias of the ddPCR values with the target value (certified by the reference material provider)
2) the bias of the qPCR values (obtained using a standard curve built with a CRM at 0.58% cp/cp) with the target value (certified by the reference material provider).
